# Supplementary material for: A Window of Vulnerability: Chronic Environmental Stress Does Not Impair Reproduction in the Swordfish Xiphias gladius
Source: Animals (Basel). 2023 Jan 12;13(2):269. doi: 10.3390/ani13020269 (PMC9854923; doi:10.3390/ani13020269)
Supplement: Supplementary file 1 [file animals-13-00269-s001.zip]

Archive with 1 entries (1 files):
- animals-2026651-supplementary.xlsx
