# Supplementary material for: A Window of Vulnerability: Chronic Environmental Stress Does Not Impair Reproduction in the Swordfish Xiphias gladius
Source: Animals (Basel). 2023 Jan 12;13(2):269. doi: 10.3390/ani13020269 (PMC9854923; doi:10.3390/ani13020269)
Supplement: Supplementary file 1 [file animals-13-00269-s001.zip › animals-2026651-supplementary.xlsx]

## Sheet: Foglio1
Date	LJFL (cm)	TW (kg)	Sexual Maturity	Histology	RNA-seq/Q-PCR validation
2017-06-07	109	13	Immature	X	X
2017-05-07	110	13	Immature	X	X
2017-06-07	115	15	Immature	X	X
2017-06-07	142	34	Mature	X	X
2017-06-07	161	51	Mature	X	X
2017-06-25	136	32	Mature	X	X
2017-06-07	131	25	Mature	X
2016-08-01	97	8	Immature	X
2018-06-22	97	10	Immature	X
2016-09-15	98	8	Immature	X
2017-07-15	100	10	Immature	X
2017-07-15	105	11	Immature	X
2018-06-25	109	11	Immature	X
2018-06-23	110	12	Immature	X
2016-08-01	111	19	Immature	X
2016-07-06	113	14	Immature	X
2016-07-06	114	14	Immature	X
2017-07-15	115	15	Immature	X
2018-06-26	116	13	Immature	X
2018-06-28	117	14	Immature	X
2017-07-15	118	16	Immature	X
2017-07-15	119	15	Immature	X
2016-07-06	120	24	Immature	X
2016-09-15	121	24	Immature	X
2017-07-15	122	17	Immature	X
2016-09-15	126	29	Immature	X
2017-06-25	132	20	Mature	X
2016-09-15	136	38	Mature	X
2018-06-24	145	35	Mature	X
2016-07-06	147	36	Mature	X
2016-09-15	147	45	Mature	X
2018-09-02	147	38	Mature	X
2016-09-15	148	41	Mature	X
2018-09-02	149	37	Mature	X
2016-08-01	153	47	Mature	X
2018-06-27	154	39	Mature	X
2016-07-06	157	44	Mature	X
2016-08-01	158	43	Mature	X
2017-07-05	161	51	Mature	X
2017-06-25	162	51	Mature	X
2018-09-02	165	62	Mature	X
2018-09-02	166	63	Mature	X
2017-06-26	169	54	Mature	X
2017-06-22	170	65	Mature	X
2016-09-15	174	69	Mature	X
2017-06-22	176	61	Mature	X
2016-07-06	184	70	Mature	X
2016-09-15	186	84	Mature	X
2018-09-02	189	87	Mature	X
2017-06-25	190	72	Mature	X
Table S1: Biological information of swordfish females analyzed in this study. Date of caugth; lower jaw to fork length (LJFL) expressed in cm; total weight (TW) expressed in Kg; sexual maturity determined by histolological analysis (Immature and mature females); livers of animals used for hystologiacal analysis (indicated by an x in the "Histology analisys" coloumn; livers of animals used for RNA…
